# Supplementary material for: Regulation Mechanism of Special Functional Groups Contained in Polymer Molecular Chains on the Tribological Properties of Modified Ti6Al4V
Source: Polymers (Basel). 2023 Oct 12;15(20):4060. doi: 10.3390/polym15204060 (PMC10609861; doi:10.3390/polym15204060)
Supplement: Supplementary file 1 [file polymers-15-04060-s001.zip]

Archive with 1 entries (1 files):
- polymers-2617494-supplementary.pdf
